# Supplementary material for: Extracellular Vesicles Released by Genetically Modified Macrophages Activate Autophagy and Produce Potent Neuroprotection in Mouse Model of Lysosomal Storage Disorder, Batten Disease
Source: Cells. 2023 May 29;12(11):1497. doi: 10.3390/cells12111497 (PMC10252192; doi:10.3390/cells12111497)
Supplement: Supplementary file 1 [file cells-12-01497-s001.zip]

Archive with 1 entries (1 files):
- cells-2362447-supplementary.pdf
